# Supplementary material for: The Protective Effect of Heat-Inactivated Companilactobacillus crustorum on Dextran Sulfate Sodium-Induced Ulcerative Colitis in Mice
Source: Nutrients. 2023 Jun 14;15(12):2746. doi: 10.3390/nu15122746 (PMC10305042; doi:10.3390/nu15122746)
Supplement: Supplementary file 1 [file nutrients-15-02746-s001.zip]

Archive with 1 entries (1 files):
- nutrients-2445715-supplementary.pdf
